# Supplementary material for: Enhanced Immunogenicity and Affinity with A35R-Fc-Based Chimeric Protein Compared to MPXV A35R Protein
Source: Viruses. 2025 Jan 16;17(1):116. doi: 10.3390/v17010116 (PMC11768982; doi:10.3390/v17010116)
Supplement: Supplementary file 1 [file viruses-17-00116-s001.zip]

Archive with 1 entries (1 files):
- viruses-3387469-supplementary.pdf
